# Supplementary material for: The Structural, Biological, and In-Silico Profiling of Novel Capryloyl Tetra-Glucoside and Aliphatic Ester Constituents from the Abutilon indicum Offers New Perspectives on the Treatment of Pain and Inflammation
Source: Plants (Basel). 2022 Sep 30;11(19):2583. doi: 10.3390/plants11192583 (PMC9570646; doi:10.3390/plants11192583)
Supplement: Supplementary file 1 [file plants-11-02583-s001.zip]

Archive with 1 entries (1 files):
- plants-1856022-supplementary.pdf
